# Supplementary material for: Musculoskeletal model of osseointegrated transfemoral amputees in OpenSim
Source: PLoS One. 2023 Sep 28;18(9):e0288864. doi: 10.1371/journal.pone.0288864 (PMC10538745; doi:10.1371/journal.pone.0288864)
Supplement: S1 Data — It is available at https://simtk.org/projects/oi-tfp-model. (ZIP) [file pone.0288864.s001.zip]

Archive with 22 entries (20 files):
- Models/
- __MACOSX/._Models
- Models/gait1976_R_OI_TFP_unscaled.osim
- __MACOSX/Models/._gait1976_R_OI_TFP_unscaled.osim
- Models/gait1976_L_OI_TFP_unscaled.osim
- __MACOSX/Models/._gait1976_L_OI_TFP_unscaled.osim
- Models/README.txt
- __MACOSX/Models/._README.txt
- Models/Geometry/
- __MACOSX/Models/._Geometry
- Models/Geometry/transfemur_l.stl
- __MACOSX/Models/Geometry/._transfemur_l.stl
- Models/Geometry/VR_Foot_left.STL
- __MACOSX/Models/Geometry/._VR_Foot_left.STL
- Models/Geometry/VR_foot_right.STL
- __MACOSX/Models/Geometry/._VR_foot_right.STL
- Models/Geometry/transfemur_r.stl
- __MACOSX/Models/Geometry/._transfemur_r.stl
- Models/Geometry/osseo_femur.STL
- __MACOSX/Models/Geometry/._osseo_femur.STL
- Models/Geometry/pors_tibia.STL
- __MACOSX/Models/Geometry/._pors_tibia.STL
