# Supplementary material for: Musculoskeletal model of osseointegrated transfemoral amputees in OpenSim
Source: PLoS One. 2023 Sep 28;18(9):e0288864. doi: 10.1371/journal.pone.0288864 (PMC10538745; doi:10.1371/journal.pone.0288864)
Supplement: S1 Data — It is available at https://simtk.org/projects/oi-tfp-model. (ZIP) [file pone.0288864.s001.zip › Models/README.txt]

The two model files are available in this directory for the left and right osseointegrated amputee model. To ensure that the geometry is visible in the OpenSim GUI, place the contents of the Geometry folder inside the Geometry folder of your OpenSim installation path.

Contents of the directory:
gait1976_L_OI_TFP_unscaled.osim
gait1976_R_OI_TFP_unscaled.osim

Geometry:
- osseo_femur.STL
- pors_tibia.STL
- transfemur_l.stl
- transfemur_r.stl
- VR_Foot_left.STL
- VR_foot_right.STL
